# Supplementary material for: Environmental disturbances and cyanobacterial traits shape prokaryotic dynamics in a eutrophic Mediterranean coastal lagoon
Source: Environ Microbiome. 2026 Apr 29;21:89. doi: 10.1186/s40793-026-00893-9 (PMC13366656; doi:10.1186/s40793-026-00893-9)
Supplement: Supplementary file 1 [file 40793_2026_893_MOESM1_ESM.xlsx]

## Sheet: Supplementary_Tables
Supplementary Tables
Contents:
Table S1: Results of the Lomb-Scargle periodogram analysis for environmental variables.
Table S2: Results of the permutation tests (anova by term) assessing the significance of the conditional (sequential) effects of variables retained during the forward selection procedure applied to the dbRDA model.
Table S3: BLAST similarity results of the three most abundant Synechococcus ASVs against genomes in the Cyanorak database.
Table S4: BLAST similarity of Synechococcus petB sequences extracted from metagenomes to the best hit (out of 10 analyzed) in the nr/nt NCBI database.
Table S5: Synechococcus bins quality and taxonomic affiliation.
Table S6: List of genes present in Synechococcus sp. BMK-MC-1 but absent in Synechococcus sp. PROS-7-1 extracted from the gene matrix presented in Supplementary Table S2 of Cabello-Yeves et al., (2022) [63].
Table S7: Genes of antiviral defense systems found in Synechococcus MAGs and related species genome sequences by using PADLOC and DefenseFinder softwares.
Table S8: Host predictions. Output of iPHoP software for those viral populations associated to Synechococcus. Viruses were assigned to Synechococcus hosts following the GTDB classification.

## Sheet: Table_S1
Table S1: Results of the Lomb-Scargle periodogram analysis for environmental variables. Only variables showing a significant seasonal signal with a 1‑year periodicity are shown, together with the number of observations (N) and maximum normalized power, which represents the strength of the periodic signal.
	temperature	salinity	oxygen	nitrate	silicate
N observations	447	435	449	245	249
Max normalized power	26.33	6.90	11.80	9.01	17.26

## Sheet: Table_S2
Table S2: Results of the permutation tests (ANOVA by term) assessing the significance of the conditional (sequential) effects of variables retained during the forward selection procedure applied to the dbRDA model. Significance codes: * p < 0.05; ** p < 0.01; *** p < 0.001.
Variable	Df	Sum of squares	F	p value	Signif.
Synechococcus abundance	1	1.60	21.87	0.001	***
Salinity	1	0.92	12.59	0.001	***
Bacterial abundance	1	0.65	8.93	0.001	***
Temperature	1	0.61	8.34	0.001	***
Chl a	1	0.49	6.66	0.001	***
NH₄⁺	1	0.40	5.55	0.001	***
Picoeukaryote abundance	1	0.37	5.10	0.002	**
Si	1	0.33	4.57	0.002	**
NO₃⁻	1	0.26	3.58	0.004	**
Light attenuation (Kd)	1	0.21	2.83	0.006	**
pH	1	0.17	2.29	0.026	*
Residual	30	2.19	—	—	—

## Sheet: Table_S3
Table S3: BLAST similarity results of the three most abundant Synechococcus ASVs against genomes in the Cyanorak database1.
16S ASV 2	Cyanorak match *	Subclade / Subcluster **	ID (%)	Query coverage (%)
ASV_3	WH7803_V_V_3a_chromosome	V / 5.1	100	100
ASV_3	BMK-MC-1_V_V_2_chromosome	V / 5.1	100	100
ASV_2	MEDNS5_VI_VIa_3c_chromosome	VIa /5.1	100	100
ASV_2	PROS-7-1_VI_VIb_2_chromosome	VIb /5.1	100	100
ASV_2	A18-25c_VII_VIIa_3c_chromosome	VIIa /5.1	100	100
ASV_2	A15-60_VII_VIIa_3c_chromosome	VIIa /5.1	100	100
ASV_28	WH8109_II_IIa_3bB_chromosome	IIa /5.1	100	100
ASV_28	TAK9802_II_IIa_3a_chromosome	IIa /5.1	100	100
ASV_28	RS9907_II_IIa_3a_chromosome	IIa /5.1	100	100
ASV_28	RS9902_II_IIa_3c_chromosome	IIa /5.1	100	100
ASV_28	M16.1_II_IIa_3a_chromosome	IIa /5.1	100	100
ASV_28	A15-44_II_IIa_2_chromosome	IIa /5.1	100	100
ASV_28	CC9605_II_IIc_3c_chromosome	IIc /5.1	100	100
ASV_28	A15-62_II_IIc_3dB_chromosome	IIc /5.1	100	100
ASV_28	PROS-U-1_II_IIh_3dB_chromosome	IIh /5.1	100	100
ASV_28	WH8103_III_IIIa_3bB_chromosome	IIIa /5.1	100	100
ASV_28	RS9915_III_IIIa_3dB_chromosome	IIIa /5.1	100	100
ASV_28	BOUM118_III_IIIa_3c_chromosome	IIIa /5.1	100	100
ASV_28	A18-46.1_III_IIIa_3c_chromosome	IIIa /5.1	100	100
ASV_28	A18-40_III_IIIa_3dB_chromosome	IIIa /5.1	100	100
ASV_28	A15-24_III_IIIa_3c_chromosome	IIIa /5.1	100	100
ASV_28	A15-28_III_IIIb_3c_chromosome	IIIb /5.1	100	100
1 http://cyanorak.sb-roscoff.fr/cyanorak/;jsessionid=861582F4864757C06D9129A3159149C7?execution=e1s1
2Amplicon Sequencing Variants of the 16S rRNA gene, color-coded according to Figure 5A.
*Only hits at 100% identity (ID) are shown
**The assigment of the Cyanorak genome matches to the different subclusters and subclades defined for Synechococcus is indicated. Subclades are color-coded according to Figure 5B.

## Sheet: Table_S4
Table S4: BLAST similarity of Synechococcus petB sequences extracted from metagenomes to the best hit (out of 10 analyzed) in the nr/nt NCBI database.
petB gene variant *	Sequence lenght (bps)	Total reads	Synechococcus species (BLASTn best hit)	Identity (%)	Subclade - Subcluster **	Isolation origin	Environment
petB_1	657	7349.6	BMK-MC-1	100	V - 5.1	Mediterranean Sea	Marine
petB_2	657	1101.6	PROS-7-1	99.2	VIb - 5.1	Mediterranean Sea	Marine
petB_3	657	130.9	A15-24; WH8102	97.4	IIIa - 5.1	Atlantic Ocean	Marine
petB_4	657	74.6	AMT23P3-1	99.8	IIe - 5.1	English Channel	Marine
petB_5	657	69.7	RCC307	100	5.3	Mediterranean Sea	Marine
petB_6	657	67.0	A15-28	98.2	IIIb - 5.1	Atlantic Ocean	Marine
petB_7	657	50.0	BL123-7	99.1	VIc - 5.1	Mediterranean Sea	Marine
petB_8	657	33.5	MEDNS5; BOUM102-1	98.9	VIa - 5.1	Mediterranean Sea	Marine
petB_9	570	22.8	RS9907; A15-44	97.7	IIa - 5.1	Red Sea; Atlantic Ocean	Marine
petB_10	348	20.1	BOUM118	98.6	IIIa - 5.1	Mediterranean Sea	Marine
petB_11	333	18.0	PROS-7-1	96.4	VIb - 5.1	Mediterranean Sea	Marine
petB_12	525	17.1	KORDI-49	99.4	WPC1 - 5.1	Pacific Ocean	Marine
petB_13	414	14.5	A15-44	97.7	IIa - 5.1	Atlantic Ocean	Marine
petB_14	552	12.7	Synechocccus (several clades)	<94	nd	--	--
petB_15	579	10.4	RS9909	94.8	VIII - 5.1	Indian Ocean (Gulf of Aqaba)	Brackish
petB_16	657	10.0	Synechocccus (several clades)	<94	nd	--	--
petB_17	426	9.4	RS9907; A15-44; TAK9802	94.8	IIa - 5.1	Red Sea; Atlantic Ocean; Pacific Ocean	Marine
petB_18	477	8.4	A15-28	97.9	IIIb - 5.1	Atlantic Ocean	Marine
petB_19	180	5.6	A15-28	98.9	IIIb - 5.1	Atlantic Ocean	Marine
petB_20	504	4.0	Synechocccus (several clades)	<94	nd	--	--
petB_21	507	3.9	Synechocccus (several clades)	<94	nd	--	--
petB_22	657	3.0	KORDI-49	96.6	WPC1 - 5.1	Pacific Ocean	Marine
petB_23	657	3.0	KORDI-49	94.8	WPC1 - 5.1	Pacific Ocean	Marine
*Sequences appear ordered by their total read abundance.
**Subclade-Subcluster affiliation and isolation origine of the cultured species (BLAST hits) are indicated following Farrant et al., 2016 [49]. Notice that AMT23P3-1 is an environmental sequence.
nd: not determined

## Sheet: Table_S5
Table S5: Synechococcus bin quality and taxonomic affiliation.
	bin ID / GTDB-tk FastANI taxonomy	FastANI_reference	Subclade - Subcluster	FastANI_ANI	Completeness	Contamination	Strain heterogeneity
coass-1 *	bin.102 / C_sp000063505	GCA_000063505.1; Synechococcus sp. WH7803	V - 5.1	97.0	80.05	21.76	100.00
	bin.43 / C_sp002172935	GCF_014279875.1; Synechococcus sp. MEDNS5	VIa - 5.1	96.07	27.08	8.33	100.00
	bin.57 / C_sp000153285	GCF_000153285.1; Synechococcus sp. WH7805	VIa -5.1	95.01	43.18	0.00	0.00
	bin.58 / Parasynechococcus marenigrum	GCF_000195975.1; Parasynechococcus marenigrum WH8102	IIIa -5.1	97.86	45.34	4.17	0.00
	bin.6 / C_sp002172935	GCF_014279875.1; Synechococcus sp. MEDNS5	VIa - 5.1	97.87	4.17	0.00	0.00
	bin.84 / C_sp014279795	GCF_014279795.1; Synechococcus sp. PROS-7-1	VIb -5.1	98.34	4.17	0.00	0.00
coass-2 *	bin.228 / RCC307 sp000063525	GCA_000063525.1; Synechococcus sp. RCC307	5.3	98.93	100.00	0.00	0.00
	bin.133 / Parasynechococcus sp000737575	GCF_000737575.1; Synechococcus sp. Kordi-49	WPC1 - 5.1	99.06	91.67	0.00	0.00
	bin.224 / Parasynechococcus sp013911515	GCF_020514235.1; Synechococcus sp. MU1617	IIe - 5.1	98.87	87.50	1.28	100.00
	bin.69 / C_sp014279795	GCF_014279795.1; Synechococcus sp. PROS-7-1	VIb - 5.1	97.68	77.27	14.62	61.54
	bin.21 / C	N/A; N/A; Synechococcus sp. WH7805	VIa-5.1	N/A	64.06	4.17	100.00
	bin.327 / C_ sp000063505	GCA_000063505.1; Synechococcus sp. WH7803	V-5.1	98.71	59.78	4.17	100.00
	bin.397 7 Parasynechococcus sp002691345	GCA_002691345.1; Synechococcus sp. MED650	nd	98.33	55.30	0.00	0.00
	bin.261 / C_sp014279795	GCF_014279795.1; Synechococcus sp. PROS-7-1	VIb-5.1	97.31	8.33	0.00	0.00
	bin.286 / Parasynechococcus sp004212765	GCA_014280175.1; Synechococcus sp. A15-28	IIIb-5.1	96.03	10.42	0.00	0.00
*Coass-1 and coass-2 correspond to the bins reconstructed from the co-asseambly of 2 samples (October 2019 and February 2020), and 7 samples (from July 2021 to October 2022), respectively.
Bins shaded in grey were considered for functional analysis (Table 2), each presenting a completeness above 75%.
FastANI_ANI: Average nucleotide Identity (ANI) estimated by FastANI between the bins and its closest reference genome in the database.
N/A: Not reliable ANI value could be computed.
nd: not determined.

## Sheet: Table_S6
Table S6: List of genes present in the genome of isolate Synechococcus sp. BMK-MC-1 but absent in isolate Synechococcus sp. PROS-7-1 extracted from the gene matrix presented in the Supplementary Table S2 of Cabello-Yeves et al., (2022) [63].
Cluster number 1	gene	product	BMK-MC-1	WH7803	PROS-7-1 *	Kordi49 *	RCC307 *
CK_00000458	glyA	serine hydroxymethyltransferase	1	1	0	1	1
CK_00001556	evrA	ATP-binding cassette-type viologen exporter	1	1	0	1	0
CK_00001557	evrB	ATP-binding cassette-type viologen exporter, permease component	1	1	0	1	0
CK_00001558	evrC	ATP-binding cassette-type viologen exporter	1	1	0	1	0
CK_00001674	narM	nitrate reductase associated protein	1	1	0	1	1
CK_00001675	narB	nitrate reductase	1	1	0	1	1
CK_00001676	nrtP	nitrate transporter	1	1	0	1	1
CK_00002351	mscL	large-conductance mechanosensitive ion channel, MscL family	1	0	0	0	1
CK_00006866	aqpZ	aquaporin Z	1	0	0	0	0
CK_00057214	phoN	acid phosphatase domain protein	1	0	0	0	0
CK_00057301	asnB2	asparagine synthase (glutamine-hydrolyzing)	1	0	0	0	1
CK_00000411	flv1	flavoprotein involved in Mehler reaction	1	1	0	1	1
CK_00000812	prxQ	2-Cys peroxiredoxin	1	1	0	1	1
CK_00001532	arsR	bacterial regulatory protein, ArsR family	1	1	0	1	1
CK_00001659	insH1	Transposase and inactivated derivatives, IS5 family	3	0	0	0	0
CK_00001670	moaB	molybdenum cofactor biosynthesis protein B	1	1	0	1	1
CK_00001671	moaE	molybdenum cofactor biosynthesis protein E (molydbopterin converting factor large subunit)	1	1	0	1	1
CK_00001672	moeA	molybdopterin biosynthesis protein MoeA	1	1	0	1	1
CK_00001673	moaC	molybdenum cofactor biosynthesis protein C	1	1	0	1	1
CK_00001677	mobA	molybdenum cofactor guanylyltransferase	1	1	0	1	1
CK_00001678	moaA	molybdenum cofactor biosynthesis protein A	1	1	0	1	1
CK_00001749	moaD	molydbenum cofactor biosynthesis protein D (molybdopterin converting factor small subunit)	1	1	0	1	1
CK_00001886	aslA	arylsulfatase subfamily S1	1	0	0	1	0
CK_00005262	ppiA	peptidylprolyl isomerase	1	0	0	1	0
CK_00005950	arsB2	arsenate efflux pump	1	1	0	0	0
CK_00006622	sigI	RNA polymerase sigma factor, type III (ECF-like)	1	0	0	0	0
CK_00008737	cypX	cytochrome P450 family	1	0	0	0	0
CK_00009165	hli	high light inducible protein	1	1	0	0	1
CK_00035526	vapC	PIN domain protein	1	0	0	0	0
CK_00035527	vapB	antitoxin Phd	1	0	0	0	0
CK_00045202	gmd2	GDP-mannose 4,6-dehydratase	1	0	0	0	0
CK_00047087	neuA	N-acylneuraminate cytidylyltransferase	1	0	0	1	0
CK_00048476	hsdR	Putative Type I restriction-modification system R subunit	1	0	0	0	0
CK_00049168	ccsC2	cytochrome c-type biogenesis protein	1	0	0	0	0
CK_00056094	wcaJ	undecaprenyl-phosphate glucose phosphotransferase	1	0	0	0	0
CK_00056917	mscS	small-conductance mechanosensitive ion channel, MscS family	2	0	0	0	1
CK_00056969	hsdM	Putative Type I restriction-modification system M subunit	1	0	0	0	0
CK_00057013	hsdS	Putative Type I restriction-modification system S subunit	1	0	0	0	0
CK_00057347	kpsD3	polysaccharide biosynthesis/export protein	1	0	0	1	0
CK_00057562	rfbC2	dTDP-4-dehydrorhamnose 3,5-epimerase family protein	1	0	0	0	0
CK_00002750	0	type II toxin-antitoxin system, antitoxin Phd/YefM	2	0	0	1	0
CK_00004945	0	putative antitoxin VapB44	1	0	0	0	0
CK_00047349	0	YoeB-like toxin of bacterial type II toxin-antitoxin system	1	0	0	0	0
CK_00002749	0	addiction module toxin, Txe/YoeB family	2	0	0	1	0
1The cluster number refers to gene clusters established in the Cyanorak (CK) database (Garczarek et al., 2021) [39].
*Cultured isolates WH7803, KORDI49, and RCC307 were included for comparison.
Genes shaded in grey were selected for further search in the Mar Menor MAGs.

## Sheet: Table S7
Table S7: Genes of antiviral defense systems found in Synechococcus MAGs and related species genome sequences by using PADLOC and DefenseFinder softwares.
PADLOC
system.number	seqid	system	target.name	hmm.accession	hmm.name	protein.name	full.seq.E.value	domain.iE.value	target.coverage	hmm.coverage	start	end	strand	target.description	relative.position	contig.end	all.domains	best.hits
3	bin-102_coass1_k141_415077	RM_type_IV	bin-102_coass1_k141_415077_14	PDLC03657	mREase_IV_00003	mREase_IV	1.7e-52	2.2e-52	0.974	0.984	6941	7867	-	# 6941 # 7867 # -1 # ID=74_14 partial=00 start_type=ATG rbs_motif=None rbs_spacer=None gc_cont=0.540	14	38	PDLC03657,mREase_IV_00003, 1, 2.2e-68, 0.974, 0.984 | PDLC03663,mREase_IV_00009, 1, 1.2e-08, 0.398, 0.211	PDLC03657, mREase_IV_00003, 2.2e-68, 0.974, 0.984 | PDLC03663, mREase_IV_00009, 1.2e-08, 0.398, 0.211
4	bin-102_coass1_k141_415077	brex_type_I	bin-102_coass1_k141_415077_15	PDLC02508	BrxL_00004	BrxL	2.5e-282	2.9e-283	0.979	0.993	7868	10000	-	# 7868 # 10000 # -1 # ID=74_15 partial=00 start_type=ATG rbs_motif=None rbs_spacer=None gc_cont=0.566	15	38	PDLC02505,BrxL_00001, 1, 4.8e-71, 0.643, 0.969 | PDLC02506,BrxL_00002, 1, 1.9e-181, 0.677, 0.71 | PDLC02507,BrxL_00003, 1, 6.3e-52, 0.641, 0.944 | PDLC02508,BrxL_00004, 1, 2.9e-298, 0.979, 0.993 | PDLC02509,BrxL_00005, 1, 6.8e-31, 0.193, 0.256 | PDLC02509,BrxL_00005, 2, 4.8e-75, 0.437, 0.589	PDLC02508, BrxL_00004, 2.9e-298, 0.979, 0.993 | PDLC02506, BrxL_00002, 1.9e-181, 0.677, 0.71 | PDLC02509, BrxL_00005, 4.8e-75, 0.437, 0.589 | PDLC02505, BrxL_00001, 4.8e-71, 0.643, 0.969 | PDLC02507, BrxL_00003, 6.3e-52, 0.641, 0.944
4	bin-102_coass1_k141_415077	brex_type_I	bin-102_coass1_k141_415077_16	PDLC02547	PglZ_00006	PglZ	4.3e-204	5.0e-204	0.986	0.996	10004	12550	-	# 10004 # 12550 # -1 # ID=74_16 partial=00 start_type=ATG rbs_motif=None rbs_spacer=None gc_cont=0.593	16	38	PDLC02542,PglZ_00001, 1, 0.00036, 0.174, 0.181 | PDLC02545,PglZ_00004, 1, 4.1e-06, 0.51, 0.501 | PDLC02546,PglZ_00005, 1, 0.031, 0.166, 0.176 | PDLC02547,PglZ_00006, 1, 5e-219, 0.986, 0.996 | PDLC02548,PglZ_00007, 1, 110, 0.033, 0.029 | PDLC02548,PglZ_00007, 2, 6.5e-23, 0.472, 0.417 | PDLC02550,PglZ_00009, 1, 0.045, 0.038, 0.047 | PDLC02551,PglZ_00010, 1, 1.6e-72, 0.902, 0.914 | PDLC02553,PglZ_00…	PDLC02547, PglZ_00006, 5e-219, 0.986, 0.996 | PDLC02564, PglZ_00023, 2.5e-168, 0.938, 0.946 | PDLC02563, PglZ_00022, 3.6e-89, 0.913, 0.928 | PDLC02551, PglZ_00010, 1.6e-72, 0.902, 0.914 | PDLC02557, PglZ_00016, 3.9e-56, 0.576, 0.572
4	bin-102_coass1_k141_415077	brex_type_I	bin-102_coass1_k141_415077_19	PDLC02521	PglX_00007	PglX	0	0	0.992	0.997	14401	17946	-	# 14401 # 17946 # -1 # ID=74_19 partial=00 start_type=ATG rbs_motif=None rbs_spacer=None gc_cont=0.474	19	38	PDLC02515,PglX_00001, 1, 3.7e-07, 0.047, 0.389 | PDLC02516,PglX_00002, 1, 2.9e-142, 0.501, 0.993 | PDLC02517,PglX_00003, 1, 2.2e-114, 0.6, 0.972 | PDLC02518,PglX_00004, 1, 7.7, 0.024, 0.02 | PDLC02518,PglX_00004, 2, 2.5e-23, 0.143, 0.135 | PDLC02518,PglX_00004, 3, 3.2e-41, 0.585, 0.493 | PDLC02519,PglX_00005, 1, 260, 0.018, 0.017 | PDLC02519,PglX_00005, 2, 4.1e-24, 0.184, 0.171 | PDLC02519,PglX_0…	PDLC02521, PglX_00007, 0, 0.992, 0.997 | PDLC02525, PglX_00011, 2.2e-165, 0.51, 0.969 | PDLC02516, PglX_00002, 2.9e-142, 0.501, 0.993 | PDLC02524, PglX_00010, 7e-130, 0.559, 0.928 | PDLC02517, PglX_00003, 2.2e-114, 0.6, 0.972
2	bin-102_coass1_k141_415077	RM_type_IIG	bin-102_coass1_k141_415077_19	PDLC03600	REase_MTase_IIG_00005	REase_MTase_IIG	0	0	0.992	0.993	14401	17946	-	# 14401 # 17946 # -1 # ID=74_19 partial=00 start_type=ATG rbs_motif=None rbs_spacer=None gc_cont=0.474	19	38	PDLC03598,REase_MTase_IIG_00003, 1, 0.00086, 0.056, 0.083 | PDLC03598,REase_MTase_IIG_00003, 2, 23, 0.016, 0.021 | PDLC03600,REase_MTase_IIG_00005, 1, 0, 0.992, 0.993 | PDLC03601,REase_MTase_IIG_00006, 1, 6.2, 0.062, 0.071 | PDLC03601,REase_MTase_IIG_00006, 2, 6.8e-07, 0.08, 0.087 | PDLC03603,REase_MTase_IIG_00008, 1, 0.004, 0.059, 0.074 | PDLC03604,REase_MTase_IIG_00009, 1, 16, 0.042, 0.052 | PD…	PDLC03600, REase_MTase_IIG_00005, 0, 0.992, 0.993 | PDLC03604, REase_MTase_IIG_00009, 1.8e-08, 0.113, 0.14 | PDLC03609, REase_MTase_IIG_00014, 6e-08, 0.114, 0.136 | PDLC03601, REase_MTase_IIG_00006, 6.8e-07, 0.08, 0.087 | PDLC03612, REase_MTase_IIG_00017, 2.1e-05, 0.091, 0.087
1	bin-102_coass1_k141_415077	AbiE	bin-102_coass1_k141_415077_20	PDLC02302	AbiEii_WP_076406552.1	AbiEii	1.1e-75	1.2e-75	0.975	0.99	17988	18959	-	# 17988 # 18959 # -1 # ID=74_20 partial=00 start_type=ATG rbs_motif=None rbs_spacer=None gc_cont=0.530	20	38	PDLC02289,AbiEii_WP_007349585.1, 1, 3.8e-28, 0.87, 0.848 | PDLC02292,AbiEii_WP_010527912.1, 1, 1.2e-30, 0.889, 0.908 | PDLC02293,AbiEii_WP_045959881.1, 1, 0.00089, 0.086, 0.1 | PDLC02294,AbiEii_WP_099148274.1, 1, 0.00036, 0.259, 0.285 | PDLC02296,AbiEii_WP_066409903.1, 1, 7.1e-06, 0.244, 0.252 | PDLC02297,AbiEii_WP_106546964.1, 1, 2e-64, 0.91, 0.945 | PDLC02299,AbiEii_WP_105958957.1, 1, 0.044, 0.…	PDLC02302, AbiEii_WP_076406552.1, 1.2e-91, 0.975, 0.99 | PDLC02297, AbiEii_WP_106546964.1, 2e-64, 0.91, 0.945 | PDLC02292, AbiEii_WP_010527912.1, 1.2e-30, 0.889, 0.908 | PDLC02289, AbiEii_WP_007349585.1, 3.8e-28, 0.87, 0.848 | PDLC02304, AbiEii_WP_034042188.1, 4.6e-14, 0.824, 0.869
1	bin-102_coass1_k141_415077	AbiE	bin-102_coass1_k141_415077_21	PDLC02229	AbiEi_WP_092960020.1	AbiEi	6.3e-46	7.3e-31	0.806	0.977	18919	19398	-	# 18919 # 19398 # -1 # ID=74_21 partial=00 start_type=GTG rbs_motif=None rbs_spacer=None gc_cont=0.635	21	38	PDLC02225,AbiEi_WP_047105540.1, 1, 0.0011, 0.281, 0.207 | PDLC02226,AbiEi_WP_146016717.1, 1, 1.9e-14, 0.756, 0.569 | PDLC02229,AbiEi_WP_092960020.1, 1, 7.3e-46, 0.806, 0.977 | PDLC02232,AbiEi_WP_050009329.1, 1, 0.065, 0.2, 0.181 | PDLC02233,AbiEi_WP_060913257.1, 1, 2.3e-09, 0.794, 0.584 | PDLC02234,AbiEi_WP_050726758.1, 1, 4.2e-06, 0.306, 0.246 | PDLC02236,AbiEi_WP_025580240.1, 1, 0.018, 0.219, 0…	PDLC02229, AbiEi_WP_092960020.1, 7.3e-46, 0.806, 0.977 | PDLC02258, AbiEi_WP_066521394.1, 1.1e-22, 0.787, 0.617 | PDLC02226, AbiEi_WP_146016717.1, 1.9e-14, 0.756, 0.569 | PDLC02233, AbiEi_WP_060913257.1, 2.3e-09, 0.794, 0.584 | PDLC02250, AbiEi_WP_051133636.1, 3e-08, 0.531, 0.406
4	bin-102_coass1_k141_415077	brex_type_I	bin-102_coass1_k141_415077_22	PDLC02479	BrxC_00009	BrxC	0	0	0.995	0.998	19574	23065	-	# 19574 # 23065 # -1 # ID=74_22 partial=00 start_type=ATG rbs_motif=None rbs_spacer=None gc_cont=0.584	22	38	PDLC02471,BrxC_00001, 1, 2.1e-255, 0.995, 0.997 | PDLC02473,BrxC_00003, 1, 0.0015, 0.074, 0.069 | PDLC02473,BrxC_00003, 2, 3.7e-13, 0.295, 0.264 | PDLC02474,BrxC_00004, 1, 0.0014, 0.025, 0.024 | PDLC02474,BrxC_00004, 2, 2.3e-19, 0.296, 0.298 | PDLC02476,BrxC_00006, 1, 1.3e-56, 0.475, 0.469 | PDLC02476,BrxC_00006, 2, 5.3, 0.2, 0.207 | PDLC02479,BrxC_00009, 1, 0, 0.995, 0.998 | PDLC02481,BrxC_00011…	PDLC02479, BrxC_00009, 0, 0.995, 0.998 | PDLC02471, BrxC_00001, 2.1e-255, 0.995, 0.997 | PDLC02491, BrxC_00021, 6.1e-132, 0.634, 0.957 | PDLC02476, BrxC_00006, 1.3e-56, 0.475, 0.469 | PDLC02483, BrxC_00013, 9.8e-48, 0.609, 0.598
4	bin-102_coass1_k141_415077	brex_type_I	bin-102_coass1_k141_415077_23	PDLC02463	BrxB_00005	BrxB	3.4e-41	4.1e-41	0.907	0.927	23062	23676	-	# 23062 # 23676 # -1 # ID=74_23 partial=00 start_type=ATG rbs_motif=None rbs_spacer=None gc_cont=0.602	23	38	PDLC02459,BrxB_00001, 1, 3.5e-13, 0.683, 0.773 | PDLC02461,BrxB_00003, 1, 2.4e-20, 0.727, 0.745 | PDLC02462,BrxB_00004, 1, 1.2e-05, 0.663, 0.748 | PDLC02463,BrxB_00005, 1, 4.1e-41, 0.907, 0.927 | PDLC02464,BrxB_00006, 1, 3.7e-05, 0.273, 0.646 | PDLC02465,BrxB_00007, 1, 3.3e-05, 0.678, 0.753 | PDLC02466,BrxB_00008, 1, 6.4e-19, 0.893, 0.93 | PDLC02467,BrxB_00009, 1, 7.7e-06, 0.493, 0.508 | PDLC0246…	PDLC02463, BrxB_00005, 4.1e-41, 0.907, 0.927 | PDLC02468, BrxB_00010, 1.2e-22, 0.629, 0.933 | PDLC02461, BrxB_00003, 2.4e-20, 0.727, 0.745 | PDLC02466, BrxB_00008, 6.4e-19, 0.893, 0.93 | PDLC02459, BrxB_00001, 3.5e-13, 0.683, 0.773
4	bin-102_coass1_k141_415077	brex_type_I	bin-102_coass1_k141_415077_24	PDLC02443	BrxA_00007	BrxA	7.4e-35	8.9e-20	0.758	0.803	23673	24317	-	# 23673 # 24317 # -1 # ID=74_24 partial=00 start_type=ATG rbs_motif=None rbs_spacer=None gc_cont=0.605	24	38	PDLC02438,BrxA_00002, 1, 6.7e-15, 0.693, 0.75 | PDLC02439,BrxA_00003, 1, 2.7e-13, 0.637, 0.685 | PDLC02440,BrxA_00004, 1, 1.2e-07, 0.749, 0.809 | PDLC02441,BrxA_00005, 1, 2.5e-13, 0.591, 0.603 | PDLC02443,BrxA_00007, 1, 8.9e-35, 0.758, 0.803 | PDLC02446,BrxA_00010, 1, 6.7e-06, 0.521, 0.507 | PDLC02447,BrxA_00011, 1, 3.1e-12, 0.795, 0.834 | PDLC02451,BrxA_00015, 1, 9.2e-14, 0.67, 0.716 | PDLC02452…	PDLC02443, BrxA_00007, 8.9e-35, 0.758, 0.803 | PDLC02452, BrxA_00016, 4.7e-32, 0.916, 0.946 | PDLC02457, BrxA_00021, 4.9e-15, 0.749, 0.761 | PDLC02438, BrxA_00002, 6.7e-15, 0.693, 0.75 | PDLC02451, BrxA_00015, 9.2e-14, 0.67, 0.716
5	bin-102_coass1_k141_798351	PDC-S44	bin-102_coass1_k141_798351_12	PDLC05019	PDC-S44_WP_071454669.1	PDC-S44	2.1e-13	1.9e-26	0.829	0.938	8377	9339	+	# 8377 # 9339 # 1 # ID=244_12 partial=01 start_type=ATG rbs_motif=None rbs_spacer=None gc_cont=0.644	12	12	PDLC05019,PDC-S44_WP_071454669.1, 1, 1.9e-26, 0.829, 0.938 | PDLC05020,PDC-S44_WP_027949576.1, 1, 4.8e-05, 0.551, 0.639	PDLC05019, PDC-S44_WP_071454669.1, 1.9e-26, 0.829, 0.938 | PDLC05020, PDC-S44_WP_027949576.1, 4.8e-05, 0.551, 0.639
1	bin-133_coass2_k141_2289306	PD-T4-6	bin-133_coass2_k141_2289306_7	PDLC04044	PD-T4-6_WP_083882641.1	PD-T4-6	1.1e-28	1.4e-28	0.906	0.723	4096	4953	+	# 4096 # 4953 # 1 # ID=169_7 partial=01 start_type=ATG rbs_motif=GGA/GAG/AGG rbs_spacer=5-10bp gc_cont=0.669	7	7	PDLC04039,PD-T4-6_WP_009677753.1, 1, 2.2e-05, 0.573, 0.349 | PDLC04039,PD-T4-6_WP_009677753.1, 2, 3.9, 0.098, 0.061 | PDLC04040,PD-T4-6_WP_011718859.1, 1, 0.056, 0.269, 0.152 | PDLC04040,PD-T4-6_WP_011718859.1, 2, 39, 0.105, 0.055 | PDLC04041,PD-T4-6_WP_012633303.1, 1, 9.1e-06, 0.899, 0.612 | PDLC04042,PD-T4-6_WP_036366335.1, 1, 1.8e-09, 0.706, 0.705 | PDLC04042,PD-T4-6_WP_036366335.1, 2, 0.008, …	PDLC04044, PD-T4-6_WP_083882641.1, 1.4e-28, 0.906, 0.723 | PDLC04045, PD-T4-6_WP_086836475.1, 2.3e-25, 0.759, 0.643 | PDLC04062, PD-T4-6_WP_214431164.1, 3.8e-25, 0.895, 0.593 | PDLC04051, PD-T4-6_WP_148765916.1, 3.5e-15, 0.902, 0.567 | PDLC04042, PD-T4-6_WP_036366335.1, 1.8e-09, 0.706, 0.705
2	Syn_BMK-MC-1_BMK-MC-1_chromosome	PDC-S09	Syn_BMK-MC-1_BMK-MC-1_chromosome_1001	PDLC04904	PDC-S09_WP_046661845.1	PDC-S09	6.8e-16	7.1e-16	0.893	0.885	911817	912125	-	# 911817 # 912125 # -1 # ID=1_1001 partial=00 start_type=ATG rbs_motif=None rbs_spacer=None gc_cont=0.563	1001	2894	PDLC04902,PDC-S09_WP_203234077.1, 1, 4.5e-27, 0.835, 0.897 | PDLC04903,PDC-S09_WP_091549517.1, 1, 0.0011, 0.243, 0.231 | PDLC04904,PDC-S09_WP_046661845.1, 1, 7.1e-31, 0.893, 0.885 | PDLC04905,PDC-S09_WP_017178955.1, 1, 7e-15, 0.835, 0.891 | PDLC04906,PDC-S09_WP_015419311.1, 1, 2.1e-18, 0.854, 0.908 | PDLC04907,PDC-S09_WP_123102942.1, 1, 2.7e-05, 0.447, 0.404	PDLC04904, PDC-S09_WP_046661845.1, 7.1e-31, 0.893, 0.885 | PDLC04902, PDC-S09_WP_203234077.1, 4.5e-27, 0.835, 0.897 | PDLC04906, PDC-S09_WP_015419311.1, 2.1e-18, 0.854, 0.908 | PDLC04905, PDC-S09_WP_017178955.1, 7e-15, 0.835, 0.891 | PDLC04907, PDC-S09_WP_123102942.1, 2.7e-05, 0.447, 0.404
4	Syn_BMK-MC-1_BMK-MC-1_chromosome	RM_type_IV	Syn_BMK-MC-1_BMK-MC-1_chromosome_1031	PDLC03659	mREase_IV_00005	mREase_IV	2.5e-245	3.5e-246	0.879	0.971	933602	936760	+	# 933602 # 936760 # 1 # ID=1_1031 partial=00 start_type=ATG rbs_motif=None rbs_spacer=None gc_cont=0.639	1031	2894	PDLC03658,mREase_IV_00004, 1, 2.3e-66, 0.506, 0.541 | PDLC03658,mREase_IV_00004, 2, 2.5, 0.074, 0.081 | PDLC03659,mREase_IV_00005, 1, 3.5e-261, 0.879, 0.971	PDLC03659, mREase_IV_00005, 3.5e-261, 0.879, 0.971 | PDLC03658, mREase_IV_00004, 2.3e-66, 0.506, 0.541
8	Syn_BMK-MC-1_BMK-MC-1_chromosome	cbass_other	Syn_BMK-MC-1_BMK-MC-1_chromosome_2183	PDLC00836	E1E2_00012	E1-E2	7.4e-25	1.8e-24	0.564	0.35	1918826	1919947	-	# 1918826 # 1919947 # -1 # ID=1_2183 partial=00 start_type=ATG rbs_motif=None rbs_spacer=None gc_cont=0.621	2183	2894	PDLC00825,E1E2_00001, 1, 6.1e-11, 0.136, 0.09 | PDLC00826,E1E2_00002, 1, 7.3e-11, 0.182, 0.125 | PDLC00827,E1E2_00003, 1, 6e-09, 0.225, 0.117 | PDLC00828,E1E2_00004, 1, 9.1e-22, 0.444, 0.383 | PDLC00829,E1E2_00005, 1, 7.1e-21, 0.425, 0.371 | PDLC00830,E1E2_00006, 1, 6.6e-10, 0.206, 0.14 | PDLC00831,E1E2_00007, 1, 6.1e-12, 0.193, 0.125 | PDLC00832,E1E2_00008, 1, 9.7e-19, 0.313, 0.197 | PDLC00834,E…	PDLC00855, E1E2_00031, 3e-28, 0.238, 0.154 | PDLC00836, E1E2_00012, 1.8e-24, 0.564, 0.35 | PDLC00828, E1E2_00004, 9.1e-22, 0.444, 0.383 | PDLC00837, E1E2_00013, 2.4e-21, 0.404, 0.263 | PDLC00850, E1E2_00026, 5.8e-21, 0.203, 0.134
8	Syn_BMK-MC-1_BMK-MC-1_chromosome	cbass_other	Syn_BMK-MC-1_BMK-MC-1_chromosome_2184	PDLC00895	JAB_00009	JAB	3.6e-15	4.8e-15	0.352	0.611	1919937	1920788	-	# 1919937 # 1920788 # -1 # ID=1_2184 partial=00 start_type=ATG rbs_motif=None rbs_spacer=None gc_cont=0.640	2184	2894	PDLC00727,Effector_00065, 1, 3e-06, 0.306, 0.149 | PDLC00827,E1E2_00003, 1, 3.3e-08, 0.38, 0.153 | PDLC00835,E1E2_00011, 1, 0.00013, 0.373, 0.135 | PDLC00838,E1E2_00014, 1, 0.025, 0.275, 0.107 | PDLC00887,JAB_00001, 1, 2.3e-07, 0.285, 0.506 | PDLC00888,JAB_00002, 1, 0.014, 0.285, 0.448 | PDLC00889,JAB_00003, 1, 2.8e-09, 0.345, 0.577 | PDLC00890,JAB_00004, 1, 2.3e-12, 0.359, 0.65 | PDLC00891,JAB_0…	PDLC00895, JAB_00009, 4.8e-15, 0.352, 0.611 | PDLC00890, JAB_00004, 2.3e-12, 0.359, 0.65 | PDLC00891, JAB_00005, 3.8e-11, 0.345, 0.591 | PDLC00902, JAB_00016, 1.5e-09, 0.31, 0.553 | PDLC00889, JAB_00003, 2.8e-09, 0.345, 0.577
8	Syn_BMK-MC-1_BMK-MC-1_chromosome	cbass_other	Syn_BMK-MC-1_BMK-MC-1_chromosome_2185	PDLC00877	E2_00020	E2	1.8e-10	2.9e-10	0.614	0.807	1920797	1921441	-	# 1920797 # 1921441 # -1 # ID=1_2185 partial=00 start_type=ATG rbs_motif=None rbs_spacer=None gc_cont=0.636	2185	2894	PDLC00858,E2_00001, 1, 2.3, 0.219, 0.297 | PDLC00858,E2_00001, 2, 0.84, 0.088, 0.128 | PDLC00863,E2_00006, 1, 6.1e-06, 0.6, 0.765 | PDLC00864,E2_00007, 1, 0.00018, 0.591, 0.739 | PDLC00866,E2_00009, 1, 0.0021, 0.102, 0.268 | PDLC00873,E2_00016, 1, 0.00078, 0.326, 0.582 | PDLC00876,E2_00019, 1, 9.6e-09, 0.609, 0.709 | PDLC00877,E2_00020, 1, 2.9e-10, 0.614, 0.807	PDLC00877, E2_00020, 2.9e-10, 0.614, 0.807 | PDLC00876, E2_00019, 9.6e-09, 0.609, 0.709 | PDLC00863, E2_00006, 6.1e-06, 0.6, 0.765 | PDLC00864, E2_00007, 0.00018, 0.591, 0.739 | PDLC00873, E2_00016, 0.00078, 0.326, 0.582
7	Syn_BMK-MC-1_BMK-MC-1_chromosome	brex_type_I	Syn_BMK-MC-1_BMK-MC-1_chromosome_2200	PDLC02443	BrxA_00007	BrxA	2.1e-35	2.4e-19	0.763	0.808	1936849	1937493	+	# 1936849 # 1937493 # 1 # ID=1_2200 partial=00 start_type=ATG rbs_motif=None rbs_spacer=None gc_cont=0.606	2200	2894	PDLC02438,BrxA_00002, 1, 3.6e-15, 0.693, 0.75 | PDLC02439,BrxA_00003, 1, 1.3e-13, 0.642, 0.675 | PDLC02440,BrxA_00004, 1, 2.1e-08, 0.749, 0.809 | PDLC02441,BrxA_00005, 1, 36, 0.112, 0.115 | PDLC02441,BrxA_00005, 2, 2.7e-14, 0.712, 0.703 | PDLC02443,BrxA_00007, 1, 2.4e-35, 0.763, 0.808 | PDLC02446,BrxA_00010, 1, 3.1e-06, 0.53, 0.517 | PDLC02447,BrxA_00011, 1, 6.3e-13, 0.8, 0.839 | PDLC02451,BrxA_0…	PDLC02443, BrxA_00007, 2.4e-35, 0.763, 0.808 | PDLC02452, BrxA_00016, 6.4e-32, 0.912, 0.941 | PDLC02457, BrxA_00021, 7.5e-16, 0.763, 0.776 | PDLC02438, BrxA_00002, 3.6e-15, 0.693, 0.75 | PDLC02451, BrxA_00015, 1.3e-14, 0.67, 0.716
7	Syn_BMK-MC-1_BMK-MC-1_chromosome	brex_type_I	Syn_BMK-MC-1_BMK-MC-1_chromosome_2201	PDLC02463	BrxB_00005	BrxB	1.4e-41	1.7e-41	0.907	0.927	1937490	1938104	+	# 1937490 # 1938104 # 1 # ID=1_2201 partial=00 start_type=ATG rbs_motif=None rbs_spacer=None gc_cont=0.589	2201	2894	PDLC02459,BrxB_00001, 1, 8.3e-14, 0.683, 0.773 | PDLC02461,BrxB_00003, 1, 5.5e-20, 0.727, 0.745 | PDLC02462,BrxB_00004, 1, 5e-06, 0.663, 0.748 | PDLC02463,BrxB_00005, 1, 1.7e-41, 0.907, 0.927 | PDLC02464,BrxB_00006, 1, 3.2e-05, 0.273, 0.646 | PDLC02465,BrxB_00007, 1, 4e-05, 0.678, 0.753 | PDLC02466,BrxB_00008, 1, 5.3e-19, 0.893, 0.93 | PDLC02467,BrxB_00009, 1, 6.3e-06, 0.493, 0.508 | PDLC02468,Br…	PDLC02463, BrxB_00005, 1.7e-41, 0.907, 0.927 | PDLC02468, BrxB_00010, 4.7e-22, 0.629, 0.933 | PDLC02461, BrxB_00003, 5.5e-20, 0.727, 0.745 | PDLC02466, BrxB_00008, 5.3e-19, 0.893, 0.93 | PDLC02459, BrxB_00001, 8.3e-14, 0.683, 0.773
7	Syn_BMK-MC-1_BMK-MC-1_chromosome	brex_type_I	Syn_BMK-MC-1_BMK-MC-1_chromosome_2202	PDLC02479	BrxC_00009	BrxC	0	0	0.995	0.998	1938101	1941592	+	# 1938101 # 1941592 # 1 # ID=1_2202 partial=00 start_type=ATG rbs_motif=None rbs_spacer=None gc_cont=0.565	2202	2894	PDLC02471,BrxC_00001, 1, 7e-257, 0.995, 0.997 | PDLC02473,BrxC_00003, 1, 0.0014, 0.073, 0.068 | PDLC02473,BrxC_00003, 2, 2.4e-11, 0.285, 0.257 | PDLC02474,BrxC_00004, 1, 0.0012, 0.025, 0.024 | PDLC02474,BrxC_00004, 2, 5.6e-20, 0.296, 0.299 | PDLC02476,BrxC_00006, 1, 5e-57, 0.473, 0.468 | PDLC02476,BrxC_00006, 2, 0.69, 0.247, 0.251 | PDLC02479,BrxC_00009, 1, 0, 0.995, 0.998 | PDLC02481,BrxC_00011,…	PDLC02479, BrxC_00009, 0, 0.995, 0.998 | PDLC02471, BrxC_00001, 7e-257, 0.995, 0.997 | PDLC02491, BrxC_00021, 3e-134, 0.632, 0.955 | PDLC02476, BrxC_00006, 5e-57, 0.473, 0.468 | PDLC02484, BrxC_00014, 1e-46, 0.511, 0.523
7	Syn_BMK-MC-1_BMK-MC-1_chromosome	brex_type_I	Syn_BMK-MC-1_BMK-MC-1_chromosome_2203	PDLC02521	PglX_00007	PglX	0	0	0.992	0.997	1941641	1945207	+	# 1941641 # 1945207 # 1 # ID=1_2203 partial=00 start_type=ATG rbs_motif=None rbs_spacer=None gc_cont=0.509	2203	2894	PDLC02515,PglX_00001, 1, 1.2e-06, 0.044, 0.361 | PDLC02516,PglX_00002, 1, 1.6e-184, 0.505, 0.992 | PDLC02517,PglX_00003, 1, 3.6e-114, 0.602, 0.972 | PDLC02518,PglX_00004, 1, 5.7, 0.024, 0.02 | PDLC02518,PglX_00004, 2, 7.4e-24, 0.136, 0.13 | PDLC02518,PglX_00004, 3, 1.5e-38, 0.328, 0.278 | PDLC02518,PglX_00004, 4, 2.8e-09, 0.096, 0.085 | PDLC02519,PglX_00005, 1, 120, 0.019, 0.019 | PDLC02519,PglX_…	PDLC02521, PglX_00007, 0, 0.992, 0.997 | PDLC02516, PglX_00002, 1.6e-184, 0.505, 0.992 | PDLC02525, PglX_00011, 6.6e-163, 0.512, 0.984 | PDLC02524, PglX_00010, 1.9e-141, 0.549, 0.921 | PDLC02522, PglX_00008, 1.8e-124, 0.474, 0.462
7	Syn_BMK-MC-1_BMK-MC-1_chromosome	brex_type_I	Syn_BMK-MC-1_BMK-MC-1_chromosome_2204	PDLC02521	PglX_00007	PglX	0	0	0.992	0.997	1945212	1948796	+	# 1945212 # 1948796 # 1 # ID=1_2204 partial=00 start_type=ATG rbs_motif=None rbs_spacer=None gc_cont=0.544	2204	2894	PDLC02515,PglX_00001, 1, 690, 0.019, 0.16 | PDLC02515,PglX_00001, 2, 7.8e-07, 0.043, 0.354 | PDLC02516,PglX_00002, 1, 3.9e-200, 0.505, 0.992 | PDLC02517,PglX_00003, 1, 2e-137, 0.604, 0.972 | PDLC02518,PglX_00004, 1, 8.3, 0.023, 0.019 | PDLC02518,PglX_00004, 2, 3.3e-24, 0.136, 0.13 | PDLC02518,PglX_00004, 3, 2e-35, 0.367, 0.305 | PDLC02518,PglX_00004, 4, 4.6e-10, 0.098, 0.084 | PDLC02519,PglX_0000…	PDLC02521, PglX_00007, 0, 0.992, 0.997 | PDLC02516, PglX_00002, 3.9e-200, 0.505, 0.992 | PDLC02524, PglX_00010, 2.3e-182, 0.556, 0.936 | PDLC02525, PglX_00011, 2.6e-182, 0.499, 0.957 | PDLC02517, PglX_00003, 2e-137, 0.604, 0.972
7	Syn_BMK-MC-1_BMK-MC-1_chromosome	brex_type_I	Syn_BMK-MC-1_BMK-MC-1_chromosome_2206	PDLC02547	PglZ_00006	PglZ	6.0e-204	7.0e-204	0.976	0.996	1950210	1952786	+	# 1950210 # 1952786 # 1 # ID=1_2206 partial=00 start_type=ATG rbs_motif=None rbs_spacer=None gc_cont=0.585	2206	2894	PDLC02542,PglZ_00001, 1, 2.3e-05, 0.176, 0.184 | PDLC02545,PglZ_00004, 1, 1.7e-06, 0.504, 0.501 | PDLC02546,PglZ_00005, 1, 0.0021, 0.179, 0.192 | PDLC02547,PglZ_00006, 1, 7e-219, 0.976, 0.996 | PDLC02548,PglZ_00007, 1, 140, 0.027, 0.024 | PDLC02548,PglZ_00007, 2, 9.2e-23, 0.449, 0.399 | PDLC02551,PglZ_00010, 1, 1e-75, 0.882, 0.905 | PDLC02553,PglZ_00012, 1, 1.2, 0.147, 0.154 | PDLC02553,PglZ_0001…	PDLC02547, PglZ_00006, 7e-219, 0.976, 0.996 | PDLC02564, PglZ_00023, 4.6e-168, 0.955, 0.972 | PDLC02563, PglZ_00022, 5e-90, 0.87, 0.898 | PDLC02551, PglZ_00010, 1e-75, 0.882, 0.905 | PDLC02557, PglZ_00016, 2.1e-55, 0.595, 0.596
7	Syn_BMK-MC-1_BMK-MC-1_chromosome	brex_type_I	Syn_BMK-MC-1_BMK-MC-1_chromosome_2207	PDLC02508	BrxL_00004	BrxL	2.5e-281	2.9e-281	0.979	0.993	1952790	1954922	+	# 1952790 # 1954922 # 1 # ID=1_2207 partial=00 start_type=ATG rbs_motif=None rbs_spacer=None gc_cont=0.569	2207	2894	PDLC02505,BrxL_00001, 1, 3.1e-73, 0.644, 0.971 | PDLC02506,BrxL_00002, 1, 6.7e-181, 0.677, 0.71 | PDLC02507,BrxL_00003, 1, 2.5e-52, 0.641, 0.944 | PDLC02508,BrxL_00004, 1, 2.9e-297, 0.979, 0.993 | PDLC02509,BrxL_00005, 1, 1.1e-30, 0.193, 0.256 | PDLC02509,BrxL_00005, 2, 2.1e-76, 0.437, 0.589	PDLC02508, BrxL_00004, 2.9e-297, 0.979, 0.993 | PDLC02506, BrxL_00002, 6.7e-181, 0.677, 0.71 | PDLC02509, BrxL_00005, 2.1e-76, 0.437, 0.589 | PDLC02505, BrxL_00001, 3.1e-73, 0.644, 0.971 | PDLC02507, BrxL_00003, 2.5e-52, 0.641, 0.944
5	Syn_BMK-MC-1_BMK-MC-1_chromosome	RM_type_IV	Syn_BMK-MC-1_BMK-MC-1_chromosome_2208	PDLC03657	mREase_IV_00003	mREase_IV	3.8e-67	4.4e-51	0.94	0.918	1954953	1955849	+	# 1954953 # 1955849 # 1 # ID=1_2208 partial=00 start_type=ATG rbs_motif=None rbs_spacer=None gc_cont=0.538	2208	2894	PDLC03657,mREase_IV_00003, 1, 4.4e-67, 0.94, 0.918 | PDLC03663,mREase_IV_00009, 1, 8.2e-09, 0.411, 0.211	PDLC03657, mREase_IV_00003, 4.4e-67, 0.94, 0.918 | PDLC03663, mREase_IV_00009, 8.2e-09, 0.411, 0.211
1	Syn_BMK-MC-1_BMK-MC-1_chromosome	DMS_other	Syn_BMK-MC-1_BMK-MC-1_chromosome_2211	PDLC02504	BrxHII_00001	BrxHI	4.4e-41	7.2e-41	0.621	0.572	1957298	1960027	-	# 1957298 # 1960027 # -1 # ID=1_2211 partial=00 start_type=ATG rbs_motif=None rbs_spacer=None gc_cont=0.452	2211	2894	PDLC00659,HmaA_00001, 1, 4.6e-22, 0.227, 0.179 | PDLC00659,HmaA_00001, 2, 6.1e-19, 0.151, 0.118 | PDLC02193,PLD_Helicase_00001, 1, 0.00054, 0.081, 0.084 | PDLC02193,PLD_Helicase_00001, 2, 0.62, 0.077, 0.076 | PDLC02193,PLD_Helicase_00001, 3, 3e-13, 0.065, 0.066 | PDLC02500,BrxHI_00001, 1, 8.5e-09, 0.084, 0.08 | PDLC02500,BrxHI_00001, 1, 8.5e-09, 0.084, 0.08 | PDLC02500,BrxHI_00001, 2, 4.1e-08, 0.…	PDLC02504, BrxHII_00001, 7.2e-41, 0.621, 0.572 | PDLC02504, BrxHII_00001, 7.2e-41, 0.621, 0.572 | PDLC02846, DpdE_00007, 1.6e-25, 0.199, 0.171 | PDLC02840, DpdE_00001, 5.1e-24, 0.197, 0.143 | PDLC02634, DrmD_00017, 1.1e-23, 0.244, 0.257
3	Syn_BMK-MC-1_BMK-MC-1_chromosome	RM_type_I	Syn_BMK-MC-1_BMK-MC-1_chromosome_2476	PDLC03019	MTase_I_00002	MTase_I	4.3e-174	5.9e-173	0.855	0.534	2186084	2187889	+	# 2186084 # 2187889 # 1 # ID=1_2476 partial=00 start_type=ATG rbs_motif=None rbs_spacer=None gc_cont=0.570	2476	2894	PDLC03018,MTase_I_00001, 1, 5.6e-10, 0.111, 0.087 | PDLC03018,MTase_I_00001, 2, 0.057, 0.091, 0.073 | PDLC03018,MTase_I_00001, 3, 10, 0.091, 0.071 | PDLC03019,MTase_I_00002, 1, 5.9e-189, 0.855, 0.534 | PDLC03020,MTase_I_00003, 1, 4.6e-42, 0.613, 0.941 | PDLC03021,MTase_I_00004, 1, 6.5e-42, 0.721, 0.888 | PDLC03022,MTase_I_00005, 1, 6.3e-80, 0.791, 0.557 | PDLC03025,MTase_I_00008, 1, 2.1e-18, 0.4,…	PDLC03019, MTase_I_00002, 5.9e-189, 0.855, 0.534 | PDLC03035, MTase_I_00018, 2.1e-96, 0.726, 0.657 | PDLC03031, MTase_I_00014, 8.6e-85, 0.781, 0.574 | PDLC03022, MTase_I_00005, 6.3e-80, 0.791, 0.557 | PDLC03027, MTase_I_00010, 8.5e-57, 0.671, 0.494
3	Syn_BMK-MC-1_BMK-MC-1_chromosome	RM_type_I	Syn_BMK-MC-1_BMK-MC-1_chromosome_2477	PDLC03086	Specificity_I_00035	Specificity_I	7.9e-85	1.0e-84	0.951	0.941	2187879	2189216	+	# 2187879 # 2189216 # 1 # ID=1_2477 partial=00 start_type=ATG rbs_motif=None rbs_spacer=None gc_cont=0.457	2477	2894	PDLC03019,MTase_I_00002, 1, 1.2e-20, 0.823, 0.387 | PDLC03052,Specificity_I_00001, 1, 31, 0.056, 0.054 | PDLC03052,Specificity_I_00001, 2, 8.3e-13, 0.146, 0.147 | PDLC03052,Specificity_I_00001, 3, 3.5e-10, 0.466, 0.453 | PDLC03054,Specificity_I_00003, 1, 0.0069, 0.11, 0.122 | PDLC03054,Specificity_I_00003, 2, 3.3, 0.166, 0.2 | PDLC03055,Specificity_I_00004, 1, 3.6e-10, 0.372, 0.406 | PDLC03055,Sp…	PDLC03086, Specificity_I_00035, 1e-99, 0.951, 0.941 | PDLC03089, Specificity_I_00038, 1e-82, 0.991, 0.996 | PDLC03099, Specificity_I_00048, 9.6e-54, 0.733, 0.77 | PDLC03068, Specificity_I_00017, 6.1e-52, 0.957, 0.973 | PDLC03066, Specificity_I_00015, 5e-50, 0.922, 0.905
3	Syn_BMK-MC-1_BMK-MC-1_chromosome	RM_type_I	Syn_BMK-MC-1_BMK-MC-1_chromosome_2478	PDLC03040	REase_I_00001	REase_I	0	0	0.991	0.991	2189216	2192320	+	# 2189216 # 2192320 # 1 # ID=1_2478 partial=00 start_type=ATG rbs_motif=None rbs_spacer=None gc_cont=0.562	2478	2894	PDLC03040,REase_I_00001, 1, 0, 0.991, 0.991 | PDLC03041,REase_I_00002, 1, 5.1e-09, 0.146, 0.145 | PDLC03041,REase_I_00002, 2, 5.3e-64, 0.465, 0.433 | PDLC03043,REase_I_00004, 1, 1.3e-05, 0.128, 0.415 | PDLC03044,REase_I_00005, 1, 9e-53, 0.52, 0.499 | PDLC03044,REase_I_00005, 2, 2e-17, 0.121, 0.12 | PDLC03045,REase_I_00006, 1, 3.8e-13, 0.332, 0.334 | PDLC03045,REase_I_00006, 2, 1e-07, 0.057, 0.06 …	PDLC03040, REase_I_00001, 0, 0.991, 0.991 | PDLC03041, REase_I_00002, 5.3e-64, 0.465, 0.433 | PDLC03044, REase_I_00005, 9e-53, 0.52, 0.499 | PDLC03048, REase_I_00009, 1.9e-36, 0.451, 0.445 | PDLC03046, REase_I_00007, 1.7e-17, 0.343, 0.358
6	Syn_BMK-MC-1_BMK-MC-1_chromosome	RM_type_IV	Syn_BMK-MC-1_BMK-MC-1_chromosome_2480	PDLC03657	mREase_IV_00003	mREase_IV	5.0e-79	6.5e-80	0.987	0.991	2193907	2194824	+	# 2193907 # 2194824 # 1 # ID=1_2480 partial=00 start_type=ATG rbs_motif=None rbs_spacer=None gc_cont=0.490	2480	2894	PDLC03657,mREase_IV_00003, 1, 6.5e-95, 0.987, 0.991 | PDLC03663,mREase_IV_00009, 1, 9e-13, 0.376, 0.2	PDLC03657, mREase_IV_00003, 6.5e-95, 0.987, 0.991 | PDLC03663, mREase_IV_00009, 9e-13, 0.376, 0.2
1	Syn_PROS-7-1_PROS-7-1_chromosome	RM_type_III	Syn_PROS-7-1_PROS-7-1_chromosome_947	PDLC03647	REase_III_00001	REase_III	0	0	0.996	0.995	911380	914355	-	# 911380 # 914355 # -1 # ID=1_947;partial=00;start_type=ATG;rbs_motif=None;rbs_spacer=None;gc_cont=0.521	947	2722	PDLC03647,REase_III_00001, 1, 0, 0.996, 0.995 | PDLC03648,REase_III_00002, 1, 2.6e-07, 0.07, 0.076 | PDLC03649,REase_III_00003, 1, 4.3e-86, 0.733, 0.705 | PDLC03649,REase_III_00003, 2, 3.4e-14, 0.111, 0.113 | PDLC03650,REase_III_00004, 1, 8.7, 0.059, 0.062 | PDLC03650,REase_III_00004, 2, 2.3e-05, 0.047, 0.052 | PDLC03651,REase_III_00005, 1, 0.3, 0.04, 0.046 | PDLC03651,REase_III_00005, 2, 0.25, 0…	PDLC03647, REase_III_00001, 0, 0.996, 0.995 | PDLC03649, REase_III_00003, 4.3e-86, 0.733, 0.705 | PDLC03648, REase_III_00002, 2.6e-07, 0.07, 0.076 | PDLC03650, REase_III_00004, 2.3e-05, 0.047, 0.052 | PDLC03653, REase_III_00007, 0.00012, 0.053, 0.06
1	Syn_PROS-7-1_PROS-7-1_chromosome	RM_type_III	Syn_PROS-7-1_PROS-7-1_chromosome_948	PDLC03634	MTase_III_00003	MTase_III	1.2e-216	1.5e-216	0.983	0.99	914366	916282	-	# 914366 # 916282 # -1 # ID=1_948;partial=00;start_type=ATG;rbs_motif=None;rbs_spacer=None;gc_cont=0.478	948	2722	PDLC03632,MTase_III_00001, 1, 7.3e-16, 0.249, 0.162 | PDLC03632,MTase_III_00001, 2, 0.82, 0.178, 0.103 | PDLC03633,MTase_III_00002, 1, 3.9e-19, 0.26, 0.263 | PDLC03633,MTase_III_00002, 2, 6.2e-05, 0.097, 0.091 | PDLC03634,MTase_III_00003, 1, 1.5e-232, 0.983, 0.99 | PDLC03635,MTase_III_00004, 1, 2.3e-14, 0.083, 0.076 | PDLC03635,MTase_III_00004, 2, 1.1e-17, 0.156, 0.147 | PDLC03635,MTase_III_00004…	PDLC03634, MTase_III_00003, 1.5e-232, 0.983, 0.99 | PDLC03637, MTase_III_00006, 4.9e-130, 0.764, 0.895 | PDLC03641, MTase_III_00010, 1.3e-114, 0.8, 0.77 | PDLC03644, MTase_III_00013, 2.3e-110, 0.596, 0.699 | PDLC03636, MTase_III_00005, 9.8e-61, 0.427, 0.527
1	Syn_KORDI-49_KORDI-49	DMS_other	Syn_KORDI-49_KORDI-49_1172	PDLC02707	PbeA_00005	PbeA	5.6e-45	2.5e-42	0.412	0.583	1148699	1151929	-	# 1148699 # 1151929 # -1 # ID=1_1172 partial=00 start_type=ATG rbs_motif=None rbs_spacer=None gc_cont=0.632	1172	2677	PDLC00659,HmaA_00001, 1, 6.6e-27, 0.18, 0.151 | PDLC00659,HmaA_00001, 2, 1.1e-08, 0.067, 0.064 | PDLC00659,HmaA_00001, 3, 1.8e-25, 0.231, 0.21 | PDLC02193,PLD_Helicase_00001, 1, 9.7e-12, 0.205, 0.203 | PDLC02193,PLD_Helicase_00001, 2, 1.1e-27, 0.168, 0.202 | PDLC02193,PLD_Helicase_00001, 3, 1e-35, 0.243, 0.277 | PDLC02500,BrxHI_00001, 1, 1.1e-23, 0.186, 0.214 | PDLC02500,BrxHI_00001, 1, 1.1e-23, …	PDLC02707, PbeA_00005, 2.5e-58, 0.412, 0.583 | PDLC02704, PbeA_00002, 1.5e-48, 0.408, 0.576 | PDLC02500, BrxHI_00001, 2.1e-47, 0.264, 0.3 | PDLC02500, BrxHI_00001, 2.1e-47, 0.264, 0.3 | PDLC02623, DrmD_00006, 3.2e-44, 0.292, 0.279
1	Syn_KORDI-49_KORDI-49	DMS_other	Syn_KORDI-49_KORDI-49_1173	PDLC00661	HmaB_00002	HmaB	1.2e-51	9.2e-44	0.547	0.525	1151936	1154920	-	# 1151936 # 1154920 # -1 # ID=1_1173 partial=00 start_type=ATG rbs_motif=None rbs_spacer=None gc_cont=0.604	1173	2677	PDLC00660,HmaB_00001, 1, 4.5e-08, 0.054, 0.054 | PDLC00660,HmaB_00001, 2, 1.7e-11, 0.046, 0.048 | PDLC00660,HmaB_00001, 3, 2.8e-43, 0.549, 0.532 | PDLC00661,HmaB_00002, 1, 1.5e-07, 0.056, 0.055 | PDLC00661,HmaB_00002, 2, 2.3e-11, 0.047, 0.048 | PDLC00661,HmaB_00002, 3, 9.2e-44, 0.547, 0.525 | PDLC02189,DUF1156_MTase_00001, 1, 4.6e-06, 0.066, 0.074 | PDLC02189,DUF1156_MTase_00001, 2, 3.1e-12, 0.12…	PDLC00661, HmaB_00002, 9.2e-44, 0.547, 0.525 | PDLC00660, HmaB_00001, 2.8e-43, 0.549, 0.532 | PDLC02189, DUF1156_MTase_00001, 2.5e-19, 0.182, 0.168 | PDLC03233, MTase_II_00019, 2.9e-17, 0.161, 0.219 | PDLC02541, PglXI_00001, 5.8e-15, 0.185, 0.176 | PDLC02541, PglXI_00001, 5.8e-15, 0.185, 0.176
1	Syn_KORDI-49_KORDI-49	DMS_other	Syn_KORDI-49_KORDI-49_1175	PDLC00662	HmaC_00001	HmaC	1.3e-86	1.7e-86	0.763	0.814	1155380	1158427	-	# 1155380 # 1158427 # -1 # ID=1_1175 partial=00 start_type=ATG rbs_motif=None rbs_spacer=None gc_cont=0.635	1175	2677	PDLC00662,HmaC_00001, 1, 1.7e-102, 0.763, 0.814 | PDLC02192,DUF499_00001, 1, 1.5e-44, 0.657, 0.612 | PDLC02488,BrxC_00018, 1, 0.0013, 0.081, 0.067 | PDLC02781,SspC_00012, 1, 0.052, 0.157, 0.136 | PDLC02781,SspC_00012, 2, 1.5, 0.064, 0.059	PDLC00662, HmaC_00001, 1.7e-102, 0.763, 0.814 | PDLC02192, DUF499_00001, 1.5e-44, 0.657, 0.612 | PDLC02488, BrxC_00018, 0.0013, 0.081, 0.067 | PDLC02781, SspC_00012, 0.052, 0.157, 0.136
DefenseFinder
replicon	hit_id	gene_name	hit_pos	model_fqn	sys_id	sys_loci	locus_num	sys_wholeness	sys_score	sys_occ	hit_gene_ref	hit_status	hit_seq_len	hit_i_eval	hit_score	hit_profile_cov	hit_seq_cov	hit_begin_match	hit_end_match	counterpart	used_in	type	subtype	activity
bin-102_coass1_k141_415077	bin-102_coass1_k141_415077_15	BREX__brxL	910	defense-finder-models/DefenseFinder/BREX/BREX_I	bin-102_coass1_k141_415077_BREX_I_2	1	1	1.0	5.5	1	BREX__brxL	mandatory	711	1.1e-254	897.7	0.833	0.983	10	708		bin-102_coass1_k141_415077_BREX_1	BREX	BREX_I	Defense
bin-102_coass1_k141_415077	bin-102_coass1_k141_415077_16	BREX__pglZA	911	defense-finder-models/DefenseFinder/BREX/BREX_I	bin-102_coass1_k141_415077_BREX_I_2	1	1	1.0	5.5	1	BREX__pglZB	mandatory	849	9.7e-231	766.2	0.996	0.987	8	845		bin-102_coass1_k141_415077_BREX_1	BREX	BREX_I	Defense
bin-102_coass1_k141_415077	bin-102_coass1_k141_415077_19	BREX__pglX1	914	defense-finder-models/DefenseFinder/BREX/BREX_I	bin-102_coass1_k141_415077_BREX_I_2	1	1	1.0	5.5	1	BREX__pglX1	mandatory	1182	0.0	1236.6	0.908	0.997	1	1179		bin-102_coass1_k141_415077_BREX_1	BREX	BREX_I	Defense
bin-102_coass1_k141_415077	bin-102_coass1_k141_415077_20	SanaTA__SanaT	915	defense-finder-models/DefenseFinder/SanaTA/SanaTA	bin-102_coass1_k141_415077_SanaTA_3	1	1	1.0	2.0	1	SanaTA__SanaT_1	mandatory	324	1.1e-71	239.1	0.946	0.923	16	314			SanaTA	SanaTA	Defense
bin-102_coass1_k141_415077	bin-102_coass1_k141_415077_21	SanaTA__SanaA	916	defense-finder-models/DefenseFinder/SanaTA/SanaTA	bin-102_coass1_k141_415077_SanaTA_3	1	1	1.0	2.0	1	SanaTA__SanaA	mandatory	160	7.3e-42	140.5	0.963	0.812	20	149			SanaTA	SanaTA	Defense
bin-102_coass1_k141_415077	bin-102_coass1_k141_415077_22	BREX__brxC	917	defense-finder-models/DefenseFinder/BREX/BREX_I	bin-102_coass1_k141_415077_BREX_I_2	1	1	1.0	5.5	1	BREX__brxC	accessory	1164	0.0	1070.3	0.965	0.997	4	1163		bin-102_coass1_k141_415077_BREX_1	BREX	BREX_I	Defense
bin-102_coass1_k141_415077	bin-102_coass1_k141_415077_23	BREX__brxB_DUF1788	918	defense-finder-models/DefenseFinder/BREX/BREX_I	bin-102_coass1_k141_415077_BREX_I_2	1	1	1.0	5.5	1	BREX__brxB_DUF1788	mandatory	205	8.2e-28	94.5	0.992	0.639	66	196		bin-102_coass1_k141_415077_BREX_1	BREX	BREX_I	Defense
bin-102_coass1_k141_415077	bin-102_coass1_k141_415077_24	BREX__brxA_DUF1819	919	defense-finder-models/DefenseFinder/BREX/BREX_I	bin-102_coass1_k141_415077_BREX_I_2	1	1	1.0	5.5	1	BREX__brxA_DUF1819	mandatory	215	2.3e-14	103.4	0.957	0.842	10	190		bin-102_coass1_k141_415077_BREX_1	BREX	BREX_I	Defense
bin-102_coass1_k141_377601	bin-102_coass1_k141_377601_2	MazEF__MazF	2803	defense-finder-models/DefenseFinder/MazEF/MazEF	bin-102_coass1_k141_377601_MazEF_4	1	1	1.0	2.0	1	MazEF__MazF	mandatory	120	2.7e-42	140.8	0.973	0.917	1	110			MazEF	MazEF	Defense
bin-102_coass1_k141_377601	bin-102_coass1_k141_377601_3	MazEF__MazE	2804	defense-finder-models/DefenseFinder/MazEF/MazEF	bin-102_coass1_k141_377601_MazEF_4	1	1	1.0	2.0	1	MazEF__MazE	mandatory	81	3.5e-09	85.4	0.988	0.975	1	79			MazEF	MazEF	Defense
Syn_BMK-MC-1_BMK-MC-1_chromosome	Syn_BMK-MC-1_BMK-MC-1_chromosome_1024	VP1839__VP1839	1024	defense-finder-models/DefenseFinder/VP1839/VP1839	Syn_BMK-MC-1_BMK-MC-1_chromosome_VP1839_3	1	1	1.0	1.0	1	VP1839__VP1839	mandatory	184	7.1e-33	160.0	0.93	0.989	1	182			VP1839	VP1839	Defense
Syn_BMK-MC-1_BMK-MC-1_chromosome	Syn_BMK-MC-1_BMK-MC-1_chromosome_2207	BREX__brxA_DUF1819	2207	defense-finder-models/DefenseFinder/BREX/BREX_I	Syn_BMK-MC-1_BMK-MC-1_chromosome_BREX_I_2	1	1	1.0	5.5	1	BREX__brxA_DUF1819	mandatory	215	9.8e-16	104.4	0.973	0.856	10	193		Syn_BMK-MC-1_BMK-MC-1_chromosome_BREX_1	BREX	BREX_I	Defense
Syn_BMK-MC-1_BMK-MC-1_chromosome	Syn_BMK-MC-1_BMK-MC-1_chromosome_2208	BREX__brxB_DUF1788	2208	defense-finder-models/DefenseFinder/BREX/BREX_I	Syn_BMK-MC-1_BMK-MC-1_chromosome_BREX_I_2	1	1	1.0	5.5	1	BREX__brxB_DUF1788	mandatory	205	4.8e-28	95.1	0.992	0.639	66	196		Syn_BMK-MC-1_BMK-MC-1_chromosome_BREX_1	BREX	BREX_I	Defense
Syn_BMK-MC-1_BMK-MC-1_chromosome	Syn_BMK-MC-1_BMK-MC-1_chromosome_2209	BREX__brxC	2209	defense-finder-models/DefenseFinder/BREX/BREX_I	Syn_BMK-MC-1_BMK-MC-1_chromosome_BREX_I_2	1	1	1.0	5.5	1	BREX__brxC	accessory	1164	0.0	1070.7	0.965	0.997	4	1163		Syn_BMK-MC-1_BMK-MC-1_chromosome_BREX_1	BREX	BREX_I	Defense
Syn_BMK-MC-1_BMK-MC-1_chromosome	Syn_BMK-MC-1_BMK-MC-1_chromosome_2210	BREX__pglX1	2210	defense-finder-models/DefenseFinder/BREX/BREX_I	Syn_BMK-MC-1_BMK-MC-1_chromosome_BREX_I_2	1	1	1.0	5.5	1	BREX__pglX1	mandatory	1189	0.0	1378.0	0.908	0.997	1	1186		Syn_BMK-MC-1_BMK-MC-1_chromosome_BREX_1	BREX	BREX_I	Defense
Syn_BMK-MC-1_BMK-MC-1_chromosome	Syn_BMK-MC-1_BMK-MC-1_chromosome_2211	BREX__pglX1	2211	defense-finder-models/DefenseFinder/BREX/BREX_I	Syn_BMK-MC-1_BMK-MC-1_chromosome_BREX_I_2	1	1	1.0	5.5	1	BREX__pglX1	mandatory	1195	0.0	1427.9	0.908	0.997	1	1192		Syn_BMK-MC-1_BMK-MC-1_chromosome_BREX_1	BREX	BREX_I	Defense
Syn_BMK-MC-1_BMK-MC-1_chromosome	Syn_BMK-MC-1_BMK-MC-1_chromosome_2213	BREX__pglZA	2213	defense-finder-models/DefenseFinder/BREX/BREX_I	Syn_BMK-MC-1_BMK-MC-1_chromosome_BREX_I_2	1	1	1.0	5.5	1	BREX__pglZB	mandatory	859	4.3e-216	770.5	0.996	0.977	17	855		Syn_BMK-MC-1_BMK-MC-1_chromosome_BREX_1	BREX	BREX_I	Defense
Syn_BMK-MC-1_BMK-MC-1_chromosome	Syn_BMK-MC-1_BMK-MC-1_chromosome_2214	BREX__brxL	2214	defense-finder-models/DefenseFinder/BREX/BREX_I	Syn_BMK-MC-1_BMK-MC-1_chromosome_BREX_I_2	1	1	1.0	5.5	1	BREX__brxL	mandatory	711	2.5e-269	893.0	0.833	0.983	10	708		Syn_BMK-MC-1_BMK-MC-1_chromosome_BREX_1	BREX	BREX_I	Defense
Syn_BMK-MC-1_BMK-MC-1_chromosome	Syn_BMK-MC-1_BMK-MC-1_chromosome_2479	RM__Type_I_MTases_FAM_0	2479	defense-finder-models/RM/RM/RM_Type_I	Syn_BMK-MC-1_BMK-MC-1_chromosome_RM_Type_I_5	1	1	1.0	3.0	1	RM__Type_I_MTases_FAM_0	mandatory	602	4.0e-170	564.5	0.986	0.86	83	600		Syn_BMK-MC-1_BMK-MC-1_chromosome_PrrC_4	RM	RM_Type_I	Defense
Syn_BMK-MC-1_BMK-MC-1_chromosome	Syn_BMK-MC-1_BMK-MC-1_chromosome_2480	RM__Type_I_S_06	2480	defense-finder-models/RM/RM/RM_Type_I	Syn_BMK-MC-1_BMK-MC-1_chromosome_RM_Type_I_5	1	1	1.0	3.0	1	RM__Type_I_S_01	mandatory	446	2.0e-61	205.7	0.763	0.991	2	443		Syn_BMK-MC-1_BMK-MC-1_chromosome_PrrC_4	RM	RM_Type_I	Defense
Syn_BMK-MC-1_BMK-MC-1_chromosome	Syn_BMK-MC-1_BMK-MC-1_chromosome_2481	RM__Type_I_REases_FAM_0.einsi_trimmed	2481	defense-finder-models/RM/RM/RM_Type_I	Syn_BMK-MC-1_BMK-MC-1_chromosome_RM_Type_I_5	1	1	1.0	3.0	1	RM__Type_I_REases_FAM_0.einsi_trimmed	mandatory	1035	4.9e-228	810.3	0.995	0.977	1	1011		Syn_BMK-MC-1_BMK-MC-1_chromosome_PrrC_4	RM	RM_Type_I	Defense
Syn_PROS-7-1_PROS-7-1_chromosome	Syn_PROS-7-1_PROS-7-1_chromosome_952	RM_Type_III__Type_III_REases_FAM_0.einsi_trimmed	952	defense-finder-models/RM/RM/RM_Type_III	Syn_PROS-7-1_PROS-7-1_chromosome_RM_Type_III_1	1	1	1.0	2.0	1	RM_Type_III__Type_III_REases_FAM_0.einsi_trimmed	mandatory	992	7.7e-285	945.0	0.993	0.996	1	988			RM	RM_Type_III	Defense
Syn_PROS-7-1_PROS-7-1_chromosome	Syn_PROS-7-1_PROS-7-1_chromosome_953	RM_Type_III__Type_III_MTases_FAM_0	953	defense-finder-models/RM/RM/RM_Type_III	Syn_PROS-7-1_PROS-7-1_chromosome_RM_Type_III_1	1	1	1.0	2.0	1	RM_Type_III__Type_III_MTases_FAM_0	mandatory	639	9.4e-196	649.8	0.972	0.967	9	626			RM	RM_Type_III	Defense

## Sheet: Table S8
Table S8: Host predictions. Output of iPHoP software for those viral populations associated to Synechococcus. Viruses were assigned to Synechococcus hosts following the GTDB classification.
Virus	AAI to closest RaFAH reference	Host genus	Confidence score	List of methods
D109_0000012896__full	21.28	Parasynechococcus	90.30	iPHoP-RF,92.80
D109_0000100951__full	4.29	Parasynechococcus	92.20	iPHoP-RF,94.40 blast,86.80
D115B_0000100569__full	32.54	Parasynechococcus	93.90	blast,86.20 RaFAH,84.30 iPHoP-RF,67.30
D115B_0000100569__full	32.54	Synechococcus_C	93.50	blast,85.50 RaFAH,84.30 iPHoP-RF,68.00
D115B_0000166420__full		Synechococcus_C	91.10	blast,93.50 iPHoP-RF,72.80
D115B_0000182500__full	22.15	Synechococcus_C	92.20	iPHoP-RF,94.40
D115B_0000196125__full	14.62	Parasynechococcus	90.30	iPHoP-RF,92.80
D115B_0000271124__lt2gene	42.25	Parasynechococcus	94.50	iPHoP-RF,96.10
D115B_0000271124__lt2gene	42.25	Synechococcus_C	91.00	iPHoP-RF,93.40
D115B_0000319351__full	20.56	Parasynechococcus	91.40	iPHoP-RF,93.70
D115B_0000389767__full	16.92	Parasynechococcus	92.20	iPHoP-RF,94.40
D124_0000251978__full	32.11	Parasynechococcus	94.50	iPHoP-RF,96.10
D138_0000048191__full		Synechococcus_C	93.90	iPHoP-RF,95.70
D138_0000293490__full	10.81	Parasynechococcus	90.70	iPHoP-RF,93.10
D150_0000026455__full	4.49	Parasynechococcus	91.50	blast,93.80 iPHoP-RF,77.10
D150_0000046125__full	54.45	Parasynechococcus	94.90	iPHoP-RF,96.40
D150_0000046125__full	54.45	Synechococcus_C	93.50	iPHoP-RF,95.40
D150_0000064848__full	16.02	Parasynechococcus	94.90	iPHoP-RF,96.40
D150_0000064848__full	16.02	Synechococcus_C	94.90	iPHoP-RF,96.40 blast,91.90
D150_0000077518__full	60.02	Parasynechococcus	91.80	iPHoP-RF,94.10
D150_0000094672__full	23.50	Parasynechococcus	92.60	iPHoP-RF,94.70
D150_0000094672__full	23.50	Synechococcus_C	90.30	iPHoP-RF,92.80
D150_0000095310__full	3.87	Parasynechococcus	93.10	iPHoP-RF,95.10
D150_0000104120__full	2.06	Parasynechococcus	90.60	blast,93.00
D150_0000111430__full	64.33	Parasynechococcus	93.10	iPHoP-RF,95.10
D150_0000111430__full	64.33	Synechococcus_C	91.80	iPHoP-RF,94.10
D150_0000137489__full	34.94	Parasynechococcus	94.50	iPHoP-RF,96.10
D150_0000137489__full	34.94	Synechococcus_C	93.50	iPHoP-RF,95.40
D150_0000138126__full	25.81	Parasynechococcus	90.70	iPHoP-RF,93.10
D150_0000188523__full	18.32	Parasynechococcus	95.30	iPHoP-RF,96.70
D150_0000205219__full	2.34	Synechococcus_C	95.90	iPHoP-RF,97.10
D150_0000205219__full	2.34	Parasynechococcus	95.30	iPHoP-RF,96.70 blast,91.70
D150_0000213859__full	32.76	Parasynechococcus	90.70	iPHoP-RF,93.10
D150_0000225554__full	4.39	Synechococcus_C	93.90	blast,95.70 iPHoP-RF,90.10
D150_0000225554__full	4.39	Parasynechococcus	93.50	iPHoP-RF,95.40
D150_0000231169__full	24.26	Parasynechococcus	92.20	iPHoP-RF,94.40
D150_0000262226__full	14.87	Parasynechococcus	95.30	iPHoP-RF,96.70
D150_0000262226__full	14.87	Synechococcus_C	95.30	iPHoP-RF,96.70
D150_0000299483__full	62.97	Parasynechococcus	91.00	iPHoP-RF,93.40
D150_0000325618__full	21.40	Parasynechococcus	95.60	iPHoP-RF,96.70 RaFAH,52.90
D150_0000336560__full		Synechococcus_C	90.70	iPHoP-RF,93.10
D150_0000337477__full	3.47	Synechococcus_C	90.60	blast,93.00 iPHoP-RF,61.90
D162_0000013232__full	4.50	Synechococcus_C	94.90	iPHoP-RF,96.40
D162_0000013232__full	4.50	Parasynechococcus	92.20	iPHoP-RF,94.40
D162_0000053214__full	21.37	Synechococcus_C	95.30	iPHoP-RF,96.70
D162_0000053214__full	21.37	Parasynechococcus	93.90	iPHoP-RF,95.70
D162_0000100969__full	6.11	Parasynechococcus	94.90	iPHoP-RF,96.40
D162_0000119558__full	14.38	Synechococcus_C	91.40	iPHoP-RF,93.70
D162_0000155242__full	3.59	Synechococcus_C	94.50	iPHoP-RF,96.10 blast,94.90
D162_0000204969__full	4.77	Synechococcus_C	95.90	iPHoP-RF,97.10
D162_0000204969__full	4.77	Parasynechococcus	91.40	iPHoP-RF,93.70
D162_0000225360__full	8.09	Synechococcus_C	92.60	iPHoP-RF,94.70
D162_0000236602__full	5.80	Parasynechococcus	93.50	iPHoP-RF,95.40
D162_0000269460__full	3.28	Synechococcus_C	93.50	iPHoP-RF,95.40 blast,94.70,
D162_0000269460__full	3.28	Parasynechococcus	93.10	iPHoP-RF,95.10
D162_0000296757__full	5.06	Parasynechococcus	93.10	iPHoP-RF,95.10
D162_0000296757__full	5.06	Synechococcus_C	93.10	iPHoP-RF,95.10
D162_0000381437__full	4.01	Parasynechococcus	92.20	iPHoP-RF,94.40
D26_0000004189__full	18.30	Synechococcus_C	92.60	iPHoP-RF,94.70
D26_0000074263__full	27.48	Parasynechococcus	93.10	iPHoP-RF,95.10
D26_0000081109__full	38.73	Parasynechococcus	91.70	blast,92.10 iPHoP-RF,70.20 RaFAH,61.90
D26_0000102580__full	50.10	Parasynechococcus	90.70	iPHoP-RF,93.10
D26_0000119354__full	38.53	Parasynechococcus	91.00	iPHoP-RF,93.40
D26_0000129383__full	9.77	Parasynechococcus	91.40	iPHoP-RF,93.70
D26_0000129933__full	4.95	Parasynechococcus	93.50	iPHoP-RF,95.40
D26_0000129933__full	4.95	Synechococcus_C	91.80	iPHoP-RF,94.10
D26_0000130298__full	7.66	Synechococcus_C	91.20	blast,93.60 iPHoP-RF,67.50
D26_0000266913__full	4.32	Parasynechococcus	92.60	iPHoP-RF,94.70
D26_0000266913__full	4.32	Synechococcus_C	90.70	iPHoP-RF,93.10
D26_0000292137__full		Synechococcus_C	95.90	iPHoP-RF,97.10
D26_0000292137__full		Parasynechococcus	95.30	iPHoP-RF,96.70
D32_0000040850__full	8.70	Synechococcus_C	93.90	iPHoP-RF,95.70
D32_0000040850__full	8.70	Parasynechococcus	92.20	iPHoP-RF,94.40
D32_0000042596__full	5.27	Parasynechococcus	91.40	iPHoP-RF,93.70
D32_0000071482__full	37.77	Parasynechococcus	91.80	iPHoP-RF,94.10
D32_0000087692__full		Parasynechococcus	94.90	iPHoP-RF,96.40
D32_0000103184__full		Parasynechococcus	93.10	iPHoP-RF,95.10
D32_0000135662__full	6.64	Parasynechococcus	94.90	iPHoP-RF,96.40
D32_0000135662__full	6.64	Synechococcus_C	93.50	iPHoP-RF,95.40
D32_0000153236__full	11.97	Parasynechococcus	91.80	iPHoP-RF,94.10
D32_0000160025__full	8.01	Parasynechococcus	92.20	iPHoP-RF,94.40
D32_0000184013__full	6.52	Parasynechococcus	91.40	iPHoP-RF,93.70
D32_0000184013__full	6.52	Synechococcus_C	90.30	iPHoP-RF,92.80
D32_0000220620__full	75.38	Parasynechococcus	92.60	iPHoP-RF,94.70
D32_0000220620__full	75.38	Synechococcus_C	92.60	iPHoP-RF,94.70
D32_0000296729__full	11.43	Parasynechococcus	92.60	iPHoP-RF,94.70
D4_0000007524__full	2.82	Parasynechococcus	94.50	iPHoP-RF,96.10
D4_0000007524__full	2.82	Synechococcus_C	91.80	iPHoP-RF,94.10
D4_0000011272__full	2.41	Synechococcus_C	92.50	blast,94.60 iPHoP-RF,94.40
D4_0000086114__full	7.78	Synechococcus_C	91.10	blast,93.50 iPHoP-RF,66.80
D4_0000088495__full	4.45	Synechococcus_C	91.60	blast,93.90 iPHoP-RF,85.70
D4_0000192789__full	32.12	Parasynechococcus	91.00	iPHoP-RF,88.50 RaFAH,71.10
D4_0000274656__full	3.46	Parasynechococcus	94.50	iPHoP-RF,96.10
D4_0000274656__full	3.46	Synechococcus_C	91.00	iPHoP-RF,93.40
D44_0000150389__full	16.10	Parasynechococcus	91.00	iPHoP-RF,93.40
D44_0000152105__full	69.40	Parasynechococcus	91.00	iPHoP-RF,93.40
D44_0000152105__full	69.40	Synechococcus_C	90.30	iPHoP-RF,92.80
D44_0000191695__full	27.29	Parasynechococcus	94.50	iPHoP-RF,96.10
D44_0000191695__full	27.29	Synechococcus_C	90.30	iPHoP-RF,92.80
D44_0000320306__full	51.72	Parasynechococcus	94.50	iPHoP-RF,96.10
D44_0000320306__full	51.72	Synechococcus_C	92.20	iPHoP-RF,94.40
D67_0000166288__full	56.02	Parasynechococcus	90.30	iPHoP-RF,92.80
D79_0000253314__full	4.88	Parasynechococcus	92.60	iPHoP-RF,94.70
D86_0000050668__full	15.06	Parasynechococcus	94.90	iPHoP-RF,96.40
D86_0000050668__full	15.06	Synechococcus_C	91.80	iPHoP-RF,94.10
D86_0000113035__full	28.77	Parasynechococcus	95.30	iPHoP-RF,96.70
D86_0000113035__full	28.77	Synechococcus_C	91.80	iPHoP-RF,94.10
D86_0000142986__full	30.51	Synechococcus_C	94.50	iPHoP-RF,96.10
D86_0000150952__full	41.14	Parasynechococcus	95.90	iPHoP-RF,97.10
D86_0000150952__full	41.14	Synechococcus_C	94.90	iPHoP-RF,96.40
D86_0000179062__full	35.10	Synechococcus_C	91.00	iPHoP-RF,93.40
D86_0000212199__full	45.97	Synechococcus_C	91.00	iPHoP-RF,93.40
D86_0000212199__full	45.97	Parasynechococcus	90.70	iPHoP-RF,93.10
D86_0000288581__full	41.66	Synechococcus_C	92.60	iPHoP-RF,94.70
D86_0000299133__full	3.08	Parasynechococcus	94.90	iPHoP-RF,96.40 blast,96.20
D86_0000299133__full	3.08	Synechococcus_C	91.80	iPHoP-RF,94.10 blast,87.20
D86_0000459963__full	63.27	Parasynechococcus	95.30	iPHoP-RF,96.70
D86_0000512170__full	36.86	Parasynechococcus	93.50	iPHoP-RF,95.40
AAI: Average Aminoacid Identity
RaFAH: Random Forest Assigment of Hosts
